# Supplementary material for: Influence of Brain Metastasis on Analgesia-Related Outcomes in Patients with Lung and Breast Cancers Treated with Naldemedine: A Propensity Score-Matched Analysis
Source: J Clin Med. 2023 Nov 9;12(22):6997. doi: 10.3390/jcm12226997 (PMC10672656; doi:10.3390/jcm12226997)
Supplement: Supplementary file 1 [file jcm-12-06997-s001.zip]

Archive with 1 entries (1 files):
- jcm-2664708-supplementary.pdf
